# Supplementary material for: Sclerostin and bone remodeling biomarkers responses to whole-body cryotherapy (− 110 °C) in healthy young men with different physical fitness levels
Source: Sci Rep. 2021 Aug 9;11:16156. doi: 10.1038/s41598-021-95492-8 (PMC8352874; doi:10.1038/s41598-021-95492-8)
Supplement: Supplementary file 1 — Supplementary Information. [file 41598_2021_95492_MOESM1_ESM.xlsx]

## Sheet: Supplementary information 
Sclerostin and bone remodeling biomarkers responses to whole-body cryotherapy (-110°C) in healthy young men with different physical fitness levels
Anna Straburzyńska-Lupa, Tomasz Cisoń, Marta Gomarasca, Anna Babińska, Giuseppe Banfi, Giovanni Lombardi, Ewa Śliwicka

## Sheet: HPhL_descriptive
HPhL group
Variables	Units	N	Mean	SD	Median	Minimum	Maximum	Q1	Q3	Shapiro-Wilk p-value
Age	[years]	11	21.0909	1.30035	21	19	23	20	22	1
VO2max	[ml ∙ kg-1 ∙ min-1]	11	49.8609	4.73616	50.3	43.2	58.07	44.6	52.6	0.707449
Body mass_1	[kg]	11	76.1827	5.46669	77.37	63.74	83.2	74	80	0.0796324
Height_1	[cm]	11	180.091	4.67877	180	173	191	177	183	0.0576784
BMI_1	[kg/m2]	11	23.4957	1.5903	23.6081	20.5772	25.5354	22.2163	25.3704	0.515855
Fat_1	[%]	11	19.9182	4.49307	20.6	13.8	25.6	14.5	23.6	1
Fat mass_1	[kg]	11	14.6265	3.85831	15.552	8.333	20.448	10.697	17.758	0.942799
Lean_1	[%]	11	80.0818	4.49307	79.4	74.4	86.2	76.4	85.5	1
Lean body mass_1	[kg]	11	58.2579	4.06966	58.754	52.074	65.942	54.044	60.362	0.431977
Fat free mass_1	[kg]	11	61.549	4.10436	62.1366	55.4071	69.263	57.368	63.58	0.445001
Total BMD_1	[g/cm2]	11	1.34864	0.113361	1.396	1.134	1.507	1.277	1.432	0.424215
Total T - SCORE_1		11	1.44444	1.45354	0.8	-0.7	4.2	0.8	2.3	0.286154
Total Z - SCORE_1		11	1.45556	1.37305	1.1	-0.7	3.7	0.8	2.4	0.712934
Total BMC_1	[g]	11	3006.89	1001.5	3321	3.128	3458	3160	3382.6	3.53912e-09
Total femur BMD_1	[g/cm2]	11	1.30418	0.169415	1.341	0.914	1.543	1.222	1.443	0.0682997
Total femur T - SCORE_1		11	1.57778	1.51474	1.8	-1.3	4.2	1.1	2.4	0.281341
Total femur Z - SCORE_1		11	1.53333	1.45	1.8	-1.3	3.9	1.1	2.3	0.222521
Total femur BMC_1	[g]	11	47.6556	5.86807	48.73	37.81	54.02	47	50.27	0.625132
Femoral neck BMD_1	[g/cm2]	11	1.317	0.167912	1.358	0.939	1.523	1.216	1.434	0.0912549
Femoral neck T-score_1		11	1.83333	1.44309	1.9	-1	3.5	1.1	2.9	0.21326
Femoral neck Z-score_1		11	1.58889	1.43566	1.7	-1.3	3.4	1	2.5	0.169032
Femoral neck BMC_1	[g]	11	7.09333	0.885593	7.24	5.52	8.32	7.11	7.31	0.450691
Sclerostin_1	[pmol/L]	11	33.0084	5.76305	32.5041	23.5453	43.1384	27.9756	37.843	0.65765
Sclerostin_2	[pmol/L]	11	32.8222	5.08422	34.1985	22.8443	39.219	29.2611	36.0968	0.330907
Sclerostin_3	[pmol/L]	11	34.9902	5.92324	35.0338	25.6989	43.5783	31.1483	41.1391	1
Sclerostin_4	[pmol/L]	11	34.2404	6.26808	35.3894	19.9412	41.6128	29.3884	39.4574	0.077363
Sclerostin_5	[pmol/L]	11	33.6811	5.47646	35.271	20.6832	39.7497	29.9197	37.4962	0.0443666
Sclerostin_6	[pmol/L]	11	31.0596	10.4683	32.5041	11.179	50.8976	23.266	36.5654	0.415855
OPG_1	[pmol/L]	11	3.53606	2.05718	2.95941	1.4694	9.28021	2.30505	3.71448	0.000469452
OPG_2	[pmol/L]	11	3.62855	1.95425	3.00647	1.82959	8.49599	2.08109	4.44943	0.0189965
OPG_3	[pmol/L]	11	3.61182	1.36697	3.24173	2.45751	7.05303	2.66141	4.13901	0.0152191
OPG_4	[pmol/L]	11	3.61684	1.46887	3.10316	2.52025	7.47651	2.59867	3.88479	0.00521276
OPG_5	[pmol/L]	11	3.6241	1.37998	2.92805	2.14383	5.93944	2.55162	5.18659	0.829653
OPG_6	[pmol/L]	11	3.48773	1.44375	3.32392	1.81446	6.20608	2.10128	4.55922	0.439915
sRANKL_1	[pmol/L]	11	0.228222	0.121224	0.174566	0.125725	0.51738	0.144467	0.259798	0.0410318
sRANKL_2	[pmol/L]	11	0.169824	0.0677186	0.162226	0.103907	0.295687	0.110821	0.196993	0.477447
sRANKL_3	[pmol/L]	11	0.212805	0.0957195	0.185781	0.118487	0.444849	0.144467	0.255312	0.0314217
sRANKL_4	[pmol/L]	11	0.180662	0.10477	0.157017	0.0444667	0.358492	0.10615	0.297326	0.785134
sRANKL_5	[pmol/L]	11	0.184016	0.0820274	0.17232	0.0745656	0.302416	0.111758	0.291201	1
sRANKL_6	[pmol/L]	11	0.200534	0.103006	0.18017	0.0960565	0.389184	0.110636	0.288242	0.522126
OPG/sRANKL_1		11	19.6855	14.1304	17.9355	4.45524	53.1617	6.52976	28.5191	0.0456254
OPG/sRANKL_2		11	26.1128	20.3243	18.5326	6.55397	76.664	10.6859	39.1985	0.019533
OPG/sRANKL_3		11	19.9645	11.5493	19.4494	7.28727	48.8212	10.3627	24.6193	0.0178193
OPG/sRANKL_4		11	32.134	33.6672	16.6892	8.21143	109.586	11.344	35.1132	0.0693397
OPG/sRANKL_5		11	26.7103	23.1954	14.4788	9.8279	79.6539	12.441	41.3601	0.0768278
OPG/sRANKL_6		11	22.8178	15.3218	16.8255	5.3992	46.9161	10.509	38.301	1
OC_1	[ng/mL]	11	14.5054	3.69769	14.7583	10.1561	23.4301	12.1238	15.2607	0.033859
OC_2	[ng/mL]	11	13.0728	4.143	12.7423	8.66457	23.8433	10.1929	14.4945	0.007033
OC_3	[ng/mL]	11	15.824	2.37826	17.4415	12.0694	18.044	12.9175	17.9054	1
OC_4	[ng/mL]	11	14.8624	3.63994	13.6474	9.98102	23.1256	12.3445	17.2468	0.082302
OC_5	[ng/mL]	11	14.913	3.96043	14.6988	6.81367	20.7601	12.6271	18.5806	0.23962
OC_6	[ng/mL]	11	14.0242	2.42596	14.1614	10.0681	17.8308	12.2336	16.2298	0.943913
CTx-I_1	[ng/mL]	11	1.09558	0.45035	0.91651	0.50755	1.75721	0.73298	1.57285	1
CTx-I_2	[ng/mL]	11	0.83282	0.33475	0.79083	0.41977	1.42522	0.56939	1.14698	0.634261
CTx-I_3	[ng/mL]	11	1.09766	0.40211	1.14992	0.41179	1.69735	0.73896	1.39416	0.76659
CTx-I_4	[ng/mL]	11	1.27814	0.54064	1.09406	0.52949	2.10095	0.8427	1.77235	1
CTx-I_5	[ng/mL]	11	0.92629	0.39425	0.8826	0.31803	1.53513	0.58535	1.28757	1
CTx-I_6	[ng/mL]	11	1.32186	0.61782	1.25765	0.42974	2.23034	0.74295	1.83818	1
OC/CTx-I_1		11	15.2105	6.98388	13.3337	7.70819	29.9264	10.3703	18.4181	0.183968
OC/CTx-I_2		11	17.8958	7.98086	17.0715	7.34723	34.0509	12.6759	24.696	0.260723
OC/CTx-I_3		11	16.6111	7.86476	13.7376	9.50151	37.2344	10.549	19.6877	0.005533
OC/CTx-I_4		11	13.7751	7.14885	11.0072	7.70018	29.9317	8.46903	19.4333	0.086993
OC/CTx-I_5		11	19.9273	14.3642	13.7265	9.14652	60.1726	11.634	21.0522	0.000387
OC/CTx-I_6		11	13.5015	8.46902	8.20058	7.34912	34.85	7.70405	18.2282	0.014786
HPhL = high physical level, 1 = before first WBC, 2 = 30 minutes after first WBC, 3 = 24h after first WBC, 4 = before tenth WBC, 5 = 30 minutes after tenth WBC, and 6 = 24h after tenth WBC, BMI = body mass index, BMD = bone mineral density, BMC = bone mineral content, OPG = osteoprotegerin, sRANKL = free soluble receptor activator for nuclear factor κ B ligand , OC = osteocalcin, CTx-I = C-termin…

## Sheet: LPhL_descriptive
LPhL group
Variables	Units	N	Mean	SD	Median	Minimum	Maximum	Q1	Q2	Shapiro-Wilk p-value
Age	[years]	11	20.2727	1.00905	20	19	22	20	21	0.753261
VO2max	[ml ∙ kg-1 ∙ min-1]	11	38.5882	3.0106	39.02	32.7	42.4	37.8	40.6	0.339257
Body mass_1	[kg]	11	74.1145	6.63631	74.6	62.3	83.4	68	80.1	0.613921
Height_1	[cm]	11	182.318	5.09054	182	174	193	178	185.5	0.191202
BMI_1	[kg/m2]	11	22.3374	2.33229	22.5214	18.4015	27.5466	20.8167	23.4819	0.100208
Fat_1	[%]	11	20.0909	6.35287	18	14.2	36.7	16.2	21.4	0.0060231
Fat mass_1	[kg]	11	14.5328	5.85068	12.21	8.443	29.621	11.013	16.808	0.00867384
Lean_1	[%]	11	79.9091	6.35287	82	63.3	85.8	78.6	83.8	0.0060231
Lean body mass_1	[kg]	11	56.5235	4.15023	56.044	51.036	61.996	53.038	60.705	1
Fat free mass_1	[kg]	11	59.5896	4.41712	59.385	53.795	65.34	55.556	63.807	1
Total BMD_1	[g/cm2]	11	1.24945	0.0853866	1.264	1.074	1.38	1.188	1.307	0.230162
Total T - SCORE_1		11	0.377778	0.824284	0.6	-1.3	1.5	-0.1	0.8	0.15036
Total Z - SCORE_1		11	0.555556	0.7939	0.7	-0.6	1.7	-0.1	1	1
Total BMC_1	[g]	11	2881.65	981.406	3120	2.645	3675.2	2946	3340	5.45448e-06
Total femur BMD_1	[g/cm2]	11	1.1848	0.160496	1.201	0.866	1.374	1.081	1.332	0.248127
Total femur T - SCORE_1		11	0.5125	1.11283	0.7	-1.6	1.7	-0.1	1.4	0.210752
Total femur Z - SCORE_1		11	0.5375	1.10316	0.7	-1.4	1.9	-0.2	1.4	0.3891
Total femur BMC_1	[g]	11	45.259	7.62693	45.505	34.15	55.73	39.91	51.18	1
Femoral neck BMD_1	[g/cm2]	11	1.19445	0.17263	1.22	0.88	1.441	1.028	1.294	0.539096
Femoral neck T-score_1		11	0.911111	1.27421	1.2	-1.5	2.9	0.6	1.4	0.290332
Femoral neck Z-score_1		11	0.722222	1.27257	1	-1.4	2.9	0.4	1.1	0.561917
Femoral neck BMC_1	[g]	11	6.70545	0.981105	6.82	5.15	8.14	6.12	7.42	1
Sclerostin_1	[pmol/L]	11	29.6496	14.7262	26.1342	13.4264	62.3133	19.8995	33.3858	0.108546
Sclerostin_2	[pmol/L]	11	32.1056	14.7098	28.2535	12.7144	68.3971	23.1454	39.4574	0.0228705
Sclerostin_3	[pmol/L]	11	36.3075	12.1335	36.1272	17.1741	56.2188	26.3059	45.6478	0.918046
Sclerostin_4	[pmol/L]	11	36.5653	15.5768	33.2192	18.0084	67.5558	26.1048	38.8766	0.298724
Sclerostin_5	[pmol/L]	11	35.7406	11.2236	30.8994	18.8119	57.4699	29.5558	43.9613	0.364755
Sclerostin_6	[pmol/L]	11	34.7475	8.53873	33.8382	24.2356	53.5427	27.7156	38.9909	0.118241
OPG_1	[pmol/L]	11	4.35897	2.75005	3.56165	1.23413	10.5578	2.42392	5.14089	0.0898334
OPG_2	[pmol/L]	11	4.69213	2.45061	4.18995	1.82959	10.0654	3.179	6.73711	0.123373
OPG_3	[pmol/L]	11	4.41993	2.34863	3.82205	1.40666	10.0824	3.22203	5.24277	0.0344851
OPG_4	[pmol/L]	11	4.12305	2.51118	3.23901	1.59488	10.7446	2.52581	5.24277	0.00470072
OPG_5	[pmol/L]	11	4.1271	2.22205	3.91825	1.50077	9.57294	2.78689	4.24553	0.0258865
OPG_6	[pmol/L]	11	4.30409	2.47111	3.49373	0.99887	9.86162	2.54279	5.78617	0.0923256
sRANKL_1	[pmol/L]	11	0.187256	0.0703497	0.167178	0.11664	0.366976	0.136431	0.205469	0.0109262
sRANKL_2	[pmol/L]	11	0.21012	0.0772693	0.209507	0.0742442	0.335684	0.161054	0.267044	0.656219
sRANKL_3	[pmol/L]	11	0.189858	0.0905821	0.196384	0.0843384	0.330637	0.102786	0.265025	1
sRANKL_4	[pmol/L]	11	0.230469	0.0878164	0.231714	0.0220363	0.351835	0.188309	0.298336	0.0443402
sRANKL_5	[pmol/L]	11	0.202858	0.0916407	0.212535	0.0310085	0.350826	0.139857	0.264015	0.451435
sRANKL_6	[pmol/L]	11	0.230632	0.0959452	0.23777	0.103517	0.4124	0.138847	0.306411	0.422589
OPG/sRANKL_1		11	27.4336	16.2299	23.5488	6.18866	54.8995	13.2979	38.1059	0.79645
OPG/sRANKL_2		11	27.2076	18.8327	18.2414	5.65435	58.0358	12.0364	48.0433	0.928178
OPG/sRANKL_3		11	28.964	21.2676	21.392	6.95375	74.0032	13.6854	45.494	0.175487
OPG/sRANKL_4		11	23.0746	19.7719	13.2131	10.073	72.3749	12.649	28.8333	0.0185774
OPG/sRANKL_5		11	26.2119	19.8637	16.4582	10.4069	62.7853	14.361	48.3987	0.50575
OPG/sRANKL_6		11	21.6927	13.7456	23.4293	5.18874	45.9534	7.97702	29.3008	0.643383
OC_1	[ng/mL]	11	14.2218	1.85704	13.6167	11.7488	17.2468	12.6255	16.4796	0.948385
OC_2	[ng/mL]	11	12.8556	2.36104	13.2943	9.7671	18.31	10.9243	13.8366	0.0655587
OC_3	[ng/mL]	11	15.069	2.73464	15.2607	9.98102	19.2307	13.8922	17.1754	0.474336
OC_4	[ng/mL]	11	15.0279	2.92509	15.1178	10.0765	19.559	12.9765	16.4796	0.79549
OC_5	[ng/mL]	11	14.6098	2.44961	14.6393	11.2248	20.0636	12.9765	15.2607	0.103991
OC_6	[ng/mL]	11	13.5724	1.88836	13.6167	11.138	17.536	11.58	14.8182	0.190695
CTx-I_1	[ng/mL]	11	1.08724	0.455402	0.934554	0.4286	1.89803	0.7202	1.46947	0.613766
CTx-I_2	[ng/mL]	11	0.778286	0.371991	0.73758	0.258662	1.5641	0.467223	0.968381	0.179676
CTx-I_3	[ng/mL]	11	1.06854	0.421159	1.02725	0.585021	2.08555	0.747235	1.31151	0.0335783
CTx-I_4	[ng/mL]	11	1.37707	0.35664	1.30919	0.768478	1.87308	1.18384	1.74949	0.764866
CTx-I_5	[ng/mL]	11	0.951071	0.313103	0.94421	0.453705	1.61238	0.743373	1.16243	0.179955
CTx-I_6	[ng/mL]	11	1.34995	0.574509	1.18946	0.61328	2.22121	0.70282	1.85813	1
OC/CTx-I_1		11	16.1372	9.49334	14.0563	6.19003	38.7683	9.26635	17.4614	0.0414217
OC/CTx-I_2		11	20.1861	10.1464	16.4473	8.56772	39.1653	13.6219	25.2741	0.458703
OC/CTx-I_3		11	16.005	6.37605	16.4888	7.31735	24.7782	10.9271	23.1769	1
OC/CTx-I_4		11	11.3303	2.75855	10.5213	8.67018	18.6689	9.33545	12.2291	0.00356629
OC/CTx-I_5		11	16.7969	6.21737	15.3965	10.4771	32.2661	12.6448	16.8404	0.019404
OC/CTx-I_6		11	12.0877	6.03904	9.65987	5.68479	23.2566	7.76432	15.8476	0.492206
LPhL = low physical level, 1 = before first WBC, 2 = 30 minutes after first WBC, 3 = 24h after first WBC, 4 = before tenth WBC, 5 = 30 minutes after tenth WBC, and 6 = 24h after tenth WBC, BMI = body mass index, BMD = bone mineral density, BMC = bone mineral content, OPG = osteoprotegerin, sRANKL = free soluble receptor activator for nuclear factor κ B ligand , OC = osteocalcin, CTx-I = C-termina…
